# Supplementary material for: Rapid Kinetic Fluorogenic Quantification of Malondialdehyde in Ground Beef
Source: Foods. 2025 Jul 18;14(14):2525. doi: 10.3390/foods14142525 (PMC12295034; doi:10.3390/foods14142525)
Supplement: Supplementary file 1 [file foods-14-02525-s001.zip]

Archive with 1 entries (1 files):
- foods-3735609-supplementary.pdf
